# Supplementary material for: Development and External Validation of Deep-Learning-Based Tumor Grading Models in Soft-Tissue Sarcoma Patients Using MR Imaging
Source: Cancers (Basel). 2021 Jun 8;13(12):2866. doi: 10.3390/cancers13122866 (PMC8227009; doi:10.3390/cancers13122866)
Supplement: Supplementary file 1 [file cancers-13-02866-s001.zip]

Archive with 1 entries (1 files):
- cancers-1217589-supplementary.pdf
